# Supplementary material for: Ecomorphometric Analysis of Diversity in Cranial Shape of Pygopodid Geckos
Source: Integr Org Biol. 2021 Apr 22;3(1):obab013. doi: 10.1093/iob/obab013 (PMC8341893; doi:10.1093/iob/obab013)
Supplement: obab013_Supplementary_Data [file obab013_supplementary_data.zip]

Archive with 12 entries (12 files):
- Figure S1.docx
- Figure S2.docx
- Supplementary Data.docx
- Table S1.docx
- Table S2.docx
- Table S3.docx
- Table S4.docx
- Table S5.docx
- Table S6.docx
- Table S7.docx
- Table S8.docx
- Table S9.docx
